# Supplementary material for: CRISPR/Cas9 based mlo-mediated resistance against Podosphaera xanthii in cucumber (Cucumis sativus L.)
Source: Front Plant Sci. 2022 Dec 19;13:1081506. doi: 10.3389/fpls.2022.1081506 (PMC9806270; doi:10.3389/fpls.2022.1081506)
Supplement: Supplementary file 1 [file DataSheet_1.zip]

Archive with 1 entries (1 files):
- Supplementary file26112022.docx
